# Supplementary material for: Multi-Omics Revealed Key Pathways Related to Soybean (Glycine max [L.] Merr.) Seed Hardness
Source: Int J Mol Sci. 2026 May 16;27(10):4473. doi: 10.3390/ijms27104473 (PMC13207912; doi:10.3390/ijms27104473)
Supplement: Supplementary file 1 [file ijms-27-04473-s001.zip]

Archive with 1 entries (1 files):
- ijms-4266354-supplementary.pdf
